# Supplementary material for: Synthesis, Cytotoxicity and Antioxidant Activity Evaluation of Some Thiazolyl–Catechol Compounds
Source: Antioxidants (Basel). 2024 Aug 1;13(8):937. doi: 10.3390/antiox13080937 (PMC11351550; doi:10.3390/antiox13080937)
Supplement: Supplementary file 1 [file antioxidants-13-00937-s001.zip]

Archive with 1 entries (1 files):
- antioxidants-3104322-supplementary.pdf
